# Supplementary material for: Similarity Analysis of Computer-Generated and Commercial Libraries for Targeted Biocompatible Coded Amino Acid Replacement
Source: Int J Mol Sci. 2024 Nov 17;25(22):12343. doi: 10.3390/ijms252212343 (PMC11595000; doi:10.3390/ijms252212343)
Supplement: Supplementary file 1 [file ijms-25-12343-s001.zip]

Archive with 1 entries (1 files):
- ijms-3305039-supplementary.pdf
